# Supplementary material for: Improving Risk Assessment for Metastatic Disease in Endometrioid Endometrial Cancer Patients Using Molecular and Clinical Features: An NRG Oncology/Gynecologic Oncology Group Study
Source: Cancers (Basel). 2022 Aug 23;14(17):4070. doi: 10.3390/cancers14174070 (PMC9454742; doi:10.3390/cancers14174070)
Supplement: Supplementary file 1 [file cancers-14-04070-s001.zip]

Archive with 2 entries (2 files):
- cancers-1799702-supplementary-R Supplement.pdf
- cancers-1799702-supplementary.pdf
